# Supplementary material for: Urban Hedgehog Behavioural Responses to Temporary Habitat Disturbance versus Permanent Fragmentation
Source: Animals (Basel). 2020 Nov 13;10(11):2109. doi: 10.3390/ani10112109 (PMC7697271; doi:10.3390/ani10112109)
Supplement: Supplementary file 1 [file animals-10-02109-s001.zip]

Archive with 14 entries (12 files):
- animals-982801/
- animals-982801/Figure S1.png
- animals-982801/Figure S2.jpg
- animals-982801/Figure S3.jpg
- animals-982801/Table S1.docx
- animals-982801/Table S2.docx
- animals-982801/Table S3.docx
- animals-982801/__MACOSX/
- animals-982801/__MACOSX/._Figure S1.png
- animals-982801/__MACOSX/._Figure S2.jpg
- animals-982801/__MACOSX/._Figure S3.jpg
- animals-982801/__MACOSX/._Table S1.docx
- animals-982801/__MACOSX/._Table S2.docx
- animals-982801/__MACOSX/._Table S3.docx
